# Supplementary material for: A Novel in Duck Myoblasts: The Transcription Factor Retinoid X Receptor Alpha (RXRA) Inhibits Lipid Accumulation by Promoting CD36 Expression
Source: Int J Mol Sci. 2023 Jan 7;24(2):1180. doi: 10.3390/ijms24021180 (PMC9864336; doi:10.3390/ijms24021180)
Supplement: Supplementary file 1 [file ijms-24-01180-s001.zip]

Archive with 10 entries (10 files):
- Figure S1.jpg
- Figure S2.jpg
- Figure S3.jpg
- Figure S4.jpg
- Figure S5.jpg
- Figure S6.jpg
- Figure S7.jpg
- Table S1.pdf
- Table S2.pdf
- Table S3.pdf
